# Supplementary material for: Maintenance of type 2 glycolytic myofibers with age by Mib1-Actn3 axis
Source: Nat Commun. 2021 Feb 26;12:1294. doi: 10.1038/s41467-021-21621-6 (PMC7910585; doi:10.1038/s41467-021-21621-6)
Supplement: Supplementary file 4 — Source Data [file 41467_2021_21621_MOESM4_ESM.xlsx]

## Sheet: 1a
	WB: Mib1
	WB: GapdH

## Sheet: 1b
	3M	16M	24M	30M
	1.09513	0.567223	0.321791	0.28691
	0.90487	0.554048	0.448477	0.304137
	0.980848	0.787117	0.536684	0.250866
	1.14873	0.573122	0.532067	0.377401

## Sheet: 1c
	Mib1WT																		Mib1ΔMF
3M	28.79	30.73	33	31.7	35	29.4	34.2	26.6	31.2	32.34	31.68								32.65	29.33	23.32	23.97	25.43	26.38	27.4	26.78	27.2	31.5	37	29.6	27.3	28.6	26.43	29.8
9M	27.21	50.54	51.52	55.41	51.28	56.31	34.64	30.15	34.24	38.01	30.56	37.73	43.4	48.37	44.98	33.3	40.53	33.3	31.71	44.64	48.43	44.58	49.85	42.97	42.99	39.47	53.21	43.63	34.7	35.9	33.18	29.82	29.03	31.62	52.79	53.63
16M	50	63.3	35.5	33.7	43.2	44.46	34.84	46.9	50.5	53	58.1	44.3	39.02	55.17	44.31	42.07	52.68		60	45.9	44	50	50.79	42.85	30.75	32.05	41.2	47.42	46.53	60.37	41.59	59.46	61.78	51.45

## Sheet: 1d
	Mib1WT									Mib1ΔMF
3M	1.96556	1.83986	1.69445	1.15757	1.69591	1.61237	1.65641	1.66608		2.15971	1.80549	1.43761	0.964099	1.86675	1.64396	1.42617
9M	1.40707	1.32632	1.96758							1.3838	1.61765	1.13082	1.11357
16M	1.36338	1.15878	1.00694	1.0423	1.36315	1.04893	1.11643			1.01517	0.873049	0.712244	0.596782	0.678764	0.812818	0.832524

## Sheet: 1e
	Mib1WT									Mib1ΔMF
3M	6.22093	6.32029	5.26372	3.72514	5.22622	5.03586	5.34974	5.39702		6.10254	6.09659	4.96469	3.01236	5.50627	4.88649	5.75
9M	4.67269	5.06755	5.51425							4.99277	5.41225	4.17591	4.2646
16M	4.8938	4.21916	3.37929	3.37658	4.48276	3.33231	3.48565			3.63244	3.44369	2.39909	2.44459	2.32355	2.89049	2.3535

## Sheet: 1f
	Mib1WT									Mib1ΔMF
3M	5.19007	6.09762	5.39558	3.80928	5.99415	6.39271	6.33096	5.80645		5.98684	5.66903	4.92054	3.26676	5.10389	6.38101	5.75
9M	4.37422	4.67654	5.71269							5.35198	4.67695	3.40971	3.65854
16M	4.50488	3.3682	3.25878	3.65678	4.52395	4.24486	4.6	4.60045		3.89703	3.29397	2.49411	2.38302	2.51197	3.5972	2.81432

## Sheet: 1h
	Mib1WT									Mib1ΔMF
3M	10.7957	19.6889	7.29256	8.09942	5.8682	5.50032	5.78164			12.1365	33.1657	5.32817	6.40401	11.0325	5.41998	4.63255
9M	24.5912	8.53209	12.6328							11.2994	12.1818	29.0392	27.3836
16M	31.0887	29.712	47.8533	10.3825	22.317	16.8736				60.7339	39.9531	53.1517	50.2134	46.1776	21.268

## Sheet: 1i
	Mib1WT									Mib1ΔMF
3M	20.2016	31.744	12.6029	10.4186	10.0075	9.4592	6.20347			18.2254	33.1657	9.07322	10.4823	11.3069	9.20545	7.36242
9M	28.4512	12.159	21.8781							22.6929	21.7695	23.6364	26.3316
16M	20.4112	27.4265	42.246	20.2249	20.9766	24.0444				57.2396	28.247	35.0891	39.5321	21.0595	18.7893

## Sheet: 1j
	Mib1WT									Mib1ΔMF
3M	26.6475	50.9408	18.7093	17.5777	16.3329	14.7345	8.22758			27.6928	53.0052	17.5858	21.5409	28.5443	13.8971	11.6477
9M	45.7813	34.3674	41.0676							47.418	59.8054	49.4168	52.231
16M	29.1086	48.5866	36.8436	23.7231	46.6422	40.7857				64.6435	73.2842	64.6435	69.537	58.7151	47.6783

## Sheet: 2b
	Mib1WT	Mib1ΔMF
	5825	5832
	6955	4856
	6332	4558
	6875	4197
	5527

[truncated: 66 more sheets: 2c, 2d, 2e, 2f, 2g, 2h, 3b, 3d, 3e, 4a, 4b, 4c, 4d, 4e, 4f, 4g, 4h, 4i, 4j, 5b …]
